# Supplementary material for: Development and Temporal Validation of a Multinomial Prediction Model for Phenotypes of Undiagnosed Hypertension in Peru: A Population-Based Study
Source: Med Sci (Basel). 2026 Apr 29;14(2):224. doi: 10.3390/medsci14020224 (PMC13214680; doi:10.3390/medsci14020224)
Supplement: Supplementary file 1 [file medsci-14-00224-s001.zip]

Archive with 1 entries (1 files):
- medsci-4213861-supplementary.pdf
